# Supplementary material for: Five Inhibitory Receptors Display Distinct Vesicular Distributions in Murine T Cells
Source: Cells. 2023 Oct 31;12(21):2558. doi: 10.3390/cells12212558 (PMC10649679; doi:10.3390/cells12212558)
Supplement: Supplementary file 1 [file cells-12-02558-s001.zip]

Archive with 3 entries (2 files):
- cells-2544383-supplementary/
- cells-2544383-supplementary/cells-2544383-supplementary.pdf
- cells-2544383-supplementary/File S1.zip
